# Supplementary material for: Modifying the Secretome of Mesenchymal Stem Cells Prolongs the Regenerative Treatment Window for Encephalopathy of Prematurity
Source: Int J Mol Sci. 2024 Jun 12;25(12):6494. doi: 10.3390/ijms25126494 (PMC11203777; doi:10.3390/ijms25126494)
Supplement: Supplementary file 1 [file ijms-25-06494-s001.zip]

Archive with 1 entries (1 files):
- ijms-2897094-supplementary.pdf
